# Supplementary material for: Co-infection with SARS-CoV-2 Omicron and Delta variants revealed by genomic surveillance
Source: Nat Commun. 2022 May 18;13:2745. doi: 10.1038/s41467-022-30518-x (PMC9117272; doi:10.1038/s41467-022-30518-x)
Supplement: Supplementary file 4 — Supplementary Data 2 [file 41467_2022_30518_MOESM4_ESM.xlsx]

## Sheet: Case A
										Case A Day 2
sample	refpos	refvar	qvar	protein	variant	varclass	annotation	varname	Lineage	Number of alternate observations on the forward strand	Number of alternate observations on the reverse strand
Case A + C	2832	A	G	NSP3	K38R	SNP	Predicted phosphoesterase, papain-like proteinase	NSP3:K38R	Omicron	36	60
Case A + C	3037	C	T	NSP3	F106F	SNP_silent	Predicted phosphoesterase, papain-like proteinase	NSP3:F106F	Omicron/Delta	193	230
Case A	4181	G	T	NSP3	A488S	SNP	Predicted phosphoesterase, papain-like proteinase	NSP3:A488S	Delta	137	84
Case A + C	5386	T	G	NSP3	A889A	SNP_silent	Predicted phosphoesterase, papain-like proteinase	NSP3:A889A	Omicron	47	57
Case A + C	5924	G	A	NSP3	V1069I	SNP	Predicted phosphoesterase, papain-like proteinase	NSP3:V1069I	Omicron	31	47
Case A	6040	C	T	NSP3	F1107F	SNP_silent	Predicted phosphoesterase, papain-like proteinase	NSP3:F1107F	Delta	146	75
Case A	6402	C	T	NSP3	P1228L	SNP	Predicted phosphoesterase, papain-like proteinase	NSP3:P1228L	Delta	203	143
Case A + C	6513	GTT	.	NSP3	S1265	deletion	Predicted phosphoesterase, papain-like proteinase	NSP3:S1265	Omicron	21	37
Case A	7124	C	T	NSP3	P1469S	SNP	Predicted phosphoesterase, papain-like proteinase	NSP3:P1469S	Delta	109	62
Case A + C	8393	G	A	NSP3	A1892T	SNP	Predicted phosphoesterase, papain-like proteinase	NSP3:A1892T	Omicron	41	29
Case A	8964	C	T	NSP4	S137L	SNP	Transmembrane protein	NSP4:S137L	Delta	97	112
Case A	8986	C	T	NSP4	D144D	SNP_silent	Transmembrane protein	NSP4:D144D	Delta	118	86
Case A	9053	G	T	NSP4	V167L	SNP	Transmembrane protein	NSP4:V167L	Delta	71	150
Case A + C	10029	C	T	NSP4	T492I	SNP	Transmembrane protein	NSP4:T492I	Omicron/Delta	229	178
Case A + C	10449	C	A	NSP5	P132H	SNP	3C-like proteinase	NSP5:P132H	Omicron	33	48
Case A	11201	A	G	NSP6	T77A	SNP	Transmembrane protein	NSP6:T77A	Delta	73	115
Case A + C	11286	TGTCTGGTT	.	NSP6	L105	deletion	Transmembrane protein	NSP6:L105	Omicron	22	27
Case A	11332	A	G	NSP6	V120V	SNP_silent	Transmembrane protein	NSP6:V120V	Delta	110	151
Case A + C	11537	A	G	NSP6	I189V	SNP	Transmembrane protein	NSP6:I189V	Omicron	30	47
Case A + C	13195	T	C	NSP10	V57V	SNP_silent	Growth-factor-like protein	NSP10:V57V	Omicron	107	50
Case A	13482	A	G	NSP12b	V5V	SNP_silent	RNA-dependent RNA polymerase, post-ribosomal frameshift	NSP12b:V5V	Delta	105	364
Case A + C	14408	C	T	NSP12b	P314L	SNP	RNA-dependent RNA polymerase, post-ribosomal frameshift	NSP12b:P314L	Omicron/Delta	163	111
Case A + C	15240	C	T	NSP12b	N591N	SNP_silent	RNA-dependent RNA polymerase, post-ribosomal frameshift	NSP12b:N591N	Omicron	33	58
Case A	15451	G	A	NSP12b	G662S	SNP	RNA-dependent RNA polymerase, post-ribosomal frameshift	NSP12b:G662S	Delta	174	291
Case A	16466	C	T	NSP13	P77L	SNP	Helicase	NSP13:P77L	Delta	163	151
Case A + C	18163	A	G	NSP14	I42V	SNP	3'-to-5' exonuclease	NSP14:I42V	Omicron	75	55
Case A	19220	C	T	NSP14	A394V	SNP	3'-to-5' exonuclease	NSP14:A394V	Delta	153	118
Case A	21372	G	T	NSP16	Q238H	SNP	2'-O-ribose methyltransferase	NSP16:Q238H	Delta	177	179
Case A	21597	C	T	S	S12F	SNP	Spike	S:S12F	Delta	72	295
Case A	21618	C	G	S	T19R	SNP	Spike	S:T19R	Delta	84	200
Case A + C	21762	C	.	S	A67	deletion_frameshift	Spike	S:A67	Omicron	9	26
Case A + C	21764	A	.	S	A67	deletion_frameshift	Spike	S:A67	Omicron	na	na
Case A + C	21767	CATG	.	S	I68	deletion_frameshift	Spike	S:I68	Omicron	na	na
Case A + C	21846	C	T	S	T95I	SNP	Spike	S:T95I	Omicron/Delta	122	150
Case A + C	21987	GTGTTTATT	.	S	G142	deletion	Spike	S:G142	Omicron	na	na
Case A	21987	G	A	S	G142D	SNP	Spike	S:G142D	Delta	na	na
Case A	22029	AGTTCA	.	S	E156	deletion	Spike	S:E156	Delta	38	72
Case A + C	22193	.	T	S	I210	insertion_frameshift	Spike	S:I210	Omicron	7	11
Case A + C	22195	T	G	S	N211K	SNP	Spike	S:N211K	Omicron	na	na
Case A + C	22197	TA	GC	S	L212C	SNP	Spike	S:L212C	Omicron	na	na
Case A + C	22201	.	AGC	S	S214	insertion	Spike	S:S214	Omicron	na	na
Case A + C	22202	.	A	S	V213	insertion_frameshift	Spike	S:V213	Omicron	na	na
Case A + C	22203	.	A	S	R214	insertion_frameshift	Spike	S:R214	Omicron	na	na
Case A + C	22204	T	A	S	R214R	SNP_silent	Spike	S:R214R	Omicron	5	7
Case A + C	22578	G	A	S	G339D	SNP	Spike	S:G339D	Omicron	21	30
Case A + C	22673	TC	CT	S	S371L	SNP	Spike	S:S371L	Omicron	40	19
Case A + C	22679	T	C	S	S373P	SNP	Spike	S:S373P	Omicron	41	24
Case A + C	22686	C	T	S	S375F	SNP	Spike	S:S375F	Omicron	43	25
Case A	22785	G	T	S	R408I	SNP	Spike	S:R408I	Delta	92	64
Case A + C	22813	G	T	S	K417N	SNP	Spike	S:K417N	Omicron	32	23
Case A + C	22882	T	G	S	N440K	SNP	Spike	S:N440K	Omicron	10	36
Case A + C	22898	G	A	S	G446S	SNP	Spike	S:G446S	Omicron	12	31
Case A	22917	T	G	S	L452R	SNP	Spike	S:L452R	Delta	70	62
Case A + C	22992	G	A	S	S477N	SNP	Spike	S:S477N	Omicron	na	na
Case A	22992	G	T	S	S477I	SNP	Spike	S:S477I	Delta	na	na
Case A + C	22995	C	A	S	T478K	SNP	Spike	S:T478K	Omicron/Delta	na	na
Case A + C	23013	A	C	S	E484A	SNP	Spike	S:E484A	Omicron	13	33
Case A	23029	C	T	S	Y489Y	SNP_silent	Spike	S:Y489Y	Delta	121	149
Case A + C	23040	A	G	S	Q493R	SNP	Spike	S:Q493R	Omicron	9	38
Case A + C	23048	G	A	S	G496S	SNP	Spike	S:G496S	Omicron	9	40
Case A + C	23055	A	G	S	Q498R	SNP	Spike	S:Q498R	Omicron	8	29
Case A + C	23063	A	T	S	N501Y	SNP	Spike	S:N501Y	Omicron	7	28
Case A + C	23075	T	C	S	Y505H	SNP	Spike	S:Y505H	Omicron	11	20
Case A + C	23202	C	A	S	T547K	SNP	Spike	S:T547K	Omicron	25	34
Case A + C	23403	A	G	S	D614G	SNP	Spike	S:D614G	Omicron/Delta	219	375
Case A + C	23525	C	T	S	H655Y	SNP	Spike	S:H655Y	Omicron	86	78
Case A + C	23599	T	G	S	N679K	SNP	Spike	S:N679K	Omicron	118	111
Case A + C	23604	C	A	S	P681H	SNP	Spike	S:P681H	Omicron	na	na
Case A	23604	C	G	S	P681R	SNP	Spike	S:P681R	Delta	na	na
Case A + C	23854	C	A	S	N764K	SNP	Spike	S:N764K	Omicron	21	80
Case A + C	23948	G	T	S	D796Y	SNP	Spike	S:D796Y	Omicron	41	38
Case A + C	24130	C	A	S	N856K	SNP	Spike	S:N856K	Omicron	40	56
Case A	24410	G	A	S	D950N	SNP	Spike	S:D950N	Delta	104	123
Case A + C	24424	A	T	S	Q954H	SNP	Spike	S:Q954H	Omicron	34	43
Case A + C	24469	T	A	S	N969K	SNP	Spike	S:N969K	Omicron	33	12
Case A + C	24503	C	T	S	L981F	SNP	Spike	S:L981F	Omicron	18	25
Case A + C	25000	C	T	S	D1146D	SNP_silent	Spike	S:D1146D	Omicron	42	43
Case A	25469	C	T	ORF3a	S26L	SNP	ORF3a protein	ORF3a:S26L	Delta	159	294
Case A	25521	C	T	ORF3a	F43F	SNP_silent	ORF3a protein	ORF3a:F43F	Delta	168	203
Case A + C	25584	C	T	ORF3a	T64T	SNP_silent	ORF3a protein	ORF3a:T64T	Omicron	21	66
Case A	26187	T	C	ORF3a	D265D	SNP_silent	ORF3a protein	ORF3a:D265D	Delta	149	303
Case A + C	26270	C	T	E	T9I	SNP	Envelope	E:T9I	Omicron	51	105
Case A + C	26530	A	G	M	D3G	SNP	Membrane	M:D3G	Omicron	19	50
Case A + C	26577	C	G	M	Q19E	SNP	Membrane	M:Q19E	Omicron	64	27
Case A + C	26709	G	A	M	A63T	SNP	Membrane	M:A63T	Omicron	43	32
Case A	26767	T	C	M	I82T	SNP	Membrane	M:I82T	Delta	138	122
Case A + C	27259	A	C	ORF6	M19M	SNP_silent	ORF6 protein	ORF6:M19M	Omicron	35	44
Case A	27393	C	T	3'UTR	27393	extragenic	NA	3'UTR:27393	Delta	227	167
Case A	27604	GTAAAACACGTCT	.	ORF7a	G70	deletion_frameshift	ORF7a protein	ORF7a:G70	Delta	14	131
Case A	27619	C	.	ORF7a	Y75	deletion_frameshift	ORF7a protein	ORF7a:Y75	Delta	na	na
Case A	27621	GTT	.	ORF7a	L77	deletion	ORF7a protein	ORF7a:L77	Delta	na	na
Case A	27638	T	C	ORF7a	V82A	SNP	ORF7a protein	ORF7a:V82A	Delta	119	187
Case A	27752	C	T	ORF7a	T120I	SNP	ORF7a protein	ORF7a:T120I	Delta	145	159
Case A + C	27807	C	T	ORF7b	L17L	SNP_silent	ORF7b protein	ORF7b:L17L	Omicron	62	78
Case A	27874	C	T	ORF7b	T40I	SNP	ORF7b protein	ORF7b:T40I	Delta	104	123
Case A	28248	GATTTC	.	ORF8	D119	deletion	ORF8 protein	ORF8:D119	Delta	124	152
Case A + C	28271	A	T	3'UTR	28271	extragenic	NA	3'UTR:28271	Omicron	na	na
Case A	28273	A	.	3'UTR	28273	extragenic	NA	3'UTR:28273	Delta	na	na
Case A + C	28311	C	T	N	P13L	SNP	Nucleocapsid protein	N:P13L	Omicron	37	52
Case A + C	28362	GAGAACGCA	.	N	E31	deletion	Nucleocapsid protein	N:E31	Omicron	35	25
Case A	28461	A	G	N	D63G	SNP	Nucleocapsid protein	N:D63G	Delta	364	303
Case A + C	28881	GGG	AAC	N	RG203KR	SNP	Nucleocapsid protein	N:RG203KR	Omicron	na	na
Case A	28881	G	T	N	R203M	SNP	Nucleocapsid protein	N:R203M	Delta	na	na
Case A	28916	G	T	N	G215C	SNP	Nucleocapsid protein	N:G215C	Delta	361	412
Case A	28921	T	C	N	D216D	SNP_silent	Nucleocapsid protein	N:D216D	Delta	366	437
Case A	29402	G	T	N	D377Y	SNP	Nucleocapsid protein	N:D377Y	Delta	414	234

## Sheet: Case B
										Case B Day 3
sample	refpos	refvar	qvar	protein	variant	varclass	annotation	varname	Lineage	Number of alternate observations on the forward strand	Number of alternate observations on the reverse strand
Case B	709	G	A	NSP1	E148E	SNP_silent	Leader protein	NSP1:E148E	Omicron	339	505
Case B	1577	G	A	NSP2	V258I	SNP	Non-Structural protein 2	NSP2:V258I	Delta	348	315
Case B	2832	A	G	NSP3	K38R	SNP	Predicted phosphoesterase, papain-like proteinase	NSP3:K38R	Omicron	217	321
Case B	3037	C	T	NSP3	F106F	SNP_silent	Predicted phosphoesterase, papain-like proteinase	NSP3:F106F	Omicron/Delta	422	563
Case B	4181	G	T	NSP3	A488S	SNP	Predicted phosphoesterase, papain-like proteinase	NSP3:A488S	Delta	193	154
Case B	5386	T	G	NSP3	A889A	SNP_silent	Predicted phosphoesterase, papain-like proteinase	NSP3:A889A	Omicron	331	336
Case B	5765	GG	AC	NSP3	G1016T	SNP	Predicted phosphoesterase, papain-like proteinase	NSP3:G1016T	Delta	87	1
Case B	5924	G	A	NSP3	V1069I	SNP	Predicted phosphoesterase, papain-like proteinase	NSP3:V1069I	Omicron	257	380
Case B	6402	C	T	NSP3	P1228L	SNP	Predicted phosphoesterase, papain-like proteinase	NSP3:P1228L	Delta	285	278
Case B	6538	C	T	NSP3	G1273G	SNP_silent	Predicted phosphoesterase, papain-like proteinase	NSP3:G1273G	Delta	136	303
Case B	7124	C	T	NSP3	P1469S	SNP	Predicted phosphoesterase, papain-like proteinase	NSP3:P1469S	Delta	243	122
Case B	7798	G	T	NSP3	K1693N	SNP	Predicted phosphoesterase, papain-like proteinase	NSP3:K1693N	Delta	203	128
Case B	8393	G	A	NSP3	A1892T	SNP	Predicted phosphoesterase, papain-like proteinase	NSP3:A1892T	Omicron	263	228
Case B	8986	C	T	NSP4	D144D	SNP_silent	Transmembrane protein	NSP4:D144D	Delta	259	195
Case B	9053	G	T	NSP4	V167L	SNP	Transmembrane protein	NSP4:V167L	Omicron	133	334
Case B	10029	C	T	NSP4	T492I	SNP	Transmembrane protein	NSP4:T492I	Omicron/Delta	561	540
Case B	10449	C	A	NSP5	P132H	SNP	3C-like proteinase	NSP5:P132H	Omicron	196	214
Case B	11002	A	G	NSP6	T10T	SNP_silent	Transmembrane protein	NSP6:T10T	Delta	343	265
Case B	11201	A	G	NSP6	T77A	SNP	Transmembrane protein	NSP6:T77A	Delta	109	216
Case B	11286	TGTCTGGTT	.	NSP6	L105	deletion	Transmembrane protein	NSP6:L105	Omicron	121	155
Case B	11332	A	G	NSP6	V120V	SNP_silent	Transmembrane protein	NSP6:V120V	Delta	168	215
Case B	11537	A	G	NSP6	I189V	SNP	Transmembrane protein	NSP6:I189V	Omicron	178	300
Case B	13195	T	C	NSP10	V57V	SNP_silent	Growth-factor-like protein	NSP10:V57V	Omicron	542	368
Case B	13482	A	G	NSP12b	V5V	SNP_silent	RNA-dependent RNA polymerase, post-ribosomal frameshift	NSP12b:V5V	Delta	184	473
Case B	14408	C	T	NSP12b	P314L	SNP	RNA-dependent RNA polymerase, post-ribosomal frameshift	NSP12b:P314L	Omicron/Delta	379	325
Case B	15451	G	A	NSP12b	G662S	SNP	RNA-dependent RNA polymerase, post-ribosomal frameshift	NSP12b:G662S	Delta	291	435
Case B	16466	C	T	NSP13	P77L	SNP	Helicase	NSP13:P77L	Delta	266	243
Case B	18163	A	G	NSP14	I42V	SNP	3'-to-5' exonuclease	NSP14:I42V	Omicron	406	393
Case B	18555	C	T	NSP14	D172D	SNP_silent	3'-to-5' exonuclease	NSP14:D172D	Delta	324	257
Case B	19220	C	T	NSP14	A394V	SNP	3'-to-5' exonuclease	NSP14:A394V	Delta	211	184
Case B	21372	G	T	NSP16	Q238H	SNP	2'-O-ribose methyltransferase	NSP16:Q238H	Delta	307	338
Case B	21618	C	G	S	T19R	SNP	Spike	S:T19R	Delta	141	341
Case B	21762	C	.	S	A67	deletion_frameshift	Spike	S:A67	Omicron	55	219
Case B	21764	A	.	S	A67	deletion_frameshift	Spike	S:A67	Omicron	na	na
Case B	21767	CATG	.	S	I68	deletion_frameshift	Spike	S:I68	Omicron	na	na
Case B	21846	C	T	S	T95I	SNP	Spike	S:T95I	Omicron/Delta	425	438
Case B	21987	GTGTTTATT	.	S	G142	deletion	Spike	S:G142	Omicron	na	na
Case B	21987	G	A	S	G142D	SNP	Spike	S:G142D	Delta	na	na
Case B	22029	AGTTCA	.	S	E156	deletion	Spike	S:E156	Delta	67	116
Case B	22193	.	T	S	I210	insertion_frameshift	Spike	S:I210	Omicron	52	94
Case B	22195	T	G	S	N211K	SNP	Spike	S:N211K	Omicron	na	na
Case B	22197	TA	GC	S	L212C	SNP	Spike	S:L212C	Omicron	na	na
Case B	22201	.	AGC	S	S214	insertion	Spike	S:S214	Omicron	na	na
Case B	22202	.	A	S	V213	insertion_frameshift	Spike	S:V213	Omicron	na	na
Case B	22203	.	A	S	R214	insertion_frameshift	Spike	S:R214	Omicron	na	na
Case B	22204	T	A	S	R214R	SNP_silent	Spike	S:R214R	Omicron	32	33
Case B	22578	G	A	S	G339D	SNP	Spike	S:G339D	Omicron	132	280
Case B	22673	TC	CT	S	S371L	SNP	Spike	S:S371L	Omicron	180	112
Case B	22679	T	C	S	S373P	SNP	Spike	S:S373P	Omicron	180	146
Case B	22686	C	T	S	S375F	SNP	Spike	S:S375F	Omicron	179	157
Case B	22750	T	C	S	Y396Y	SNP_silent	Spike	S:Y396Y	Delta	122	136
Case B	22813	G	T	S	K417N	SNP	Spike	S:K417N	Omicron	227	156
Case B	22882	T	G	S	N440K	SNP	Spike	S:N440K	Omicron	59	205
Case B	22898	G	A	S	G446S	SNP	Spike	S:G446S	Omicron	80	173
Case B	22917	T	G	S	L452R	SNP	Spike	S:L452R	Delta	163	128
Case B	22992	G	A	S	S477N	SNP	Spike	S:S477N	Omicron	na	na
Case B	22995	C	A	S	T478K	SNP	Spike	S:T478K	Omicron/Delta	na	na
Case B	23013	A	C	S	E484A	SNP	Spike	S:E484A	Omicron	118	146
Case B	23040	A	G	S	Q493R	SNP	Spike	S:Q493R	Omicron	110	208
Case B	23048	G	A	S	G496S	SNP	Spike	S:G496S	Omicron	125	212
Case B	23055	A	G	S	Q498R	SNP	Spike	S:Q498R	Omicron	126	179
Case B	23063	A	T	S	N501Y	SNP	Spike	S:N501Y	Omicron	138	184
Case B	23075	T	C	S	Y505H	SNP	Spike	S:Y505H	Omicron	168	154
Case B	23202	C	A	S	T547K	SNP	Spike	S:T547K	Omicron	217	343
Case B	23403	A	G	S	D614G	SNP	Spike	S:D614G	Omicron/Delta	544	1042
Case B	23525	C	T	S	H655Y	SNP	Spike	S:H655Y	Omicron	400	453
Case B	23599	T	G	S	N679K	SNP	Spike	S:N679K	Omicron	634	589
Case B	23604	C	A	S	P681H	SNP	Spike	S:P681H	Omicron	na	na
Case B	23604	C	G	S	P681R	SNP	Spike	S:P681R	Delta	na	na
Case B	23854	C	A	S	N764K	SNP	Spike	S:N764K	Omicron	218	404
Case B	23948	G	T	S	D796Y	SNP	Spike	S:D796Y	Omicron	292	288
Case B	24130	C	A	S	N856K	SNP	Spike	S:N856K	Omicron	238	341
Case B	24410	G	A	S	D950N	SNP	Spike	S:D950N	Delta	226	243
Case B	24424	A	T	S	Q954H	SNP	Spike	S:Q954H	Omicron	314	279
Case B	24469	T	A	S	N969K	SNP	Spike	S:N969K	Omicron	314	120
Case B	24503	C	T	S	L981F	SNP	Spike	S:L981F	Omicron	160	197
Case B	25000	C	T	S	D1146D	SNP_silent	Spike	S:D1146D	Omicron	255	297
Case B	25469	C	T	ORF3a	S26L	SNP	ORF3a protein	ORF3a:S26L	Delta	317	582
Case B	25568	C	T	ORF3a	A59V	SNP	ORF3a protein	ORF3a:A59V	Delta	255	345
Case B	25584	C	T	ORF3a	T64T	SNP_silent	ORF3a protein	ORF3a:T64T	Omicron	173	362
Case B	26270	C	T	E	T9I	SNP	Envelope	E:T9I	Omicron	388	618
Case B	26530	A	G	M	D3G	SNP	Membrane	M:D3G	Omicron	183	350
Case B	26577	C	G	M	Q19E	SNP	Membrane	M:Q19E	Omicron	461	225
Case B	26709	G	A	M	A63T	SNP	Membrane	M:A63T	Omicron	343	283
Case B	26767	T	C	M	I82T	SNP	Membrane	M:I82T	Delta	201	191
Case B	27259	A	C	ORF6	M19M	SNP_silent	ORF6 protein	ORF6:M19M	Omicron	280	287
Case B	27604	GTAAAACACGTCT	.	ORF7a	G70	deletion_frameshift	ORF7a protein	ORF7a:G70	Delta	17	225
Case B	27619	C	.	ORF7a	Y75	deletion_frameshift	ORF7a protein	ORF7a:Y75	Delta	na	na
Case B	27621	GTT	.	ORF7a	L77	deletion	ORF7a protein	ORF7a:L77	Delta	na	na
Case B	27638	T	C	ORF7a	V82A	SNP	ORF7a protein	ORF7a:V82A	Delta	204	302
Case B	27752	C	T	ORF7a	T120I	SNP	ORF7a protein	ORF7a:T120I	Delta	289	344
Case B	27807	C	T	ORF7b	L17L	SNP_silent	ORF7b protein	ORF7b:L17L	Omicron	348	460
Case B	27874	C	T	ORF7b	T40I	SNP	ORF7b protein	ORF7b:T40I	Delta	161	229
Case B	28248	GATTTC	.	ORF8	D119	deletion	ORF8 protein	ORF8:D119	Delta	210	233
Case B	28273	A	.	3'UTR	28273	extragenic	NA	3'UTR:28273	Delta	na	na
Case B	28461	A	G	N	D63G	SNP	Nucleocapsid protein	N:D63G	Delta	474	470
Case B	28881	GGG	AAC	N	RG203KR	SNP	Nucleocapsid protein	N:RG203KR	Omicron	na	na
Case B	28881	G	T	N	R203M	SNP	Nucleocapsid protein	N:R203M	Delta	na	na
Case B	28916	G	T	N	G215C	SNP	Nucleocapsid protein	N:G215C	Delta	686	688
Case B	29402	G	T	N	D377Y	SNP	Nucleocapsid protein	N:D377Y	Delta	567	417
