# Supplementary material for: Co-infection with SARS-CoV-2 Omicron and Delta variants revealed by genomic surveillance
Source: Nat Commun. 2022 May 18;13:2745. doi: 10.1038/s41467-022-30518-x (PMC9117272; doi:10.1038/s41467-022-30518-x)
Supplement: Supplementary file 5 — Supplementary Data 3 [file 41467_2022_30518_MOESM5_ESM.xlsx]

## Sheet: Sheet1
				RVOP (deduplicated reads)
Combinations	Mutations	Case	Day	Total reads	Delta reads (%)	Omicron reads (%)	Reads encoding omi/delta
1	C8986T	A	2	289	203 (73%)		1
	C8964T			288	204 (71%)
2	C21597T				362(78%)		0
	C21618G				284 (77%)
3	C21762T			306		41 (14%)	0
	21765del			273		35 (13%)
4	T22673C			243		54 (24%)	0
	C22674T			257		62 (24%)
	T22679C			257		65 (25%)
	C22686T			258		68 (26%)
5	G22785T			203	156 (77%)		0
	G22813T			235		55 (23%)
6	T22882G			145		46 (32%)	0
	G22898A			144		43 (30%)
	T22917G			172	132 (77%)
7	G22992A			227		38 (17%)	1
	A23013C			259		46 (18%)
8	T23599G			906		229 (25%)	0
	C23604A			850		224 (26%)
1	C8986T	B	3	1083	454 (42%)		na
	C8964T			not present
2	C21597T			not present			na
	C21618G			1113		482 (43%)
3	C21762T			731		293 (40%)	0
	21765del			537		274 (51%)
4	T22673C			620		293 (47%)	0
	C22674T			648		309 (49%)
	T22679C			663		326 (49%)
	C22686T			666		336 (50%)
5	G22785T			not present			0
	G22813T			746		383 (51%)
6	T22882G			476		212 (45%)	0
	G22898A			464		253 (55%)
	T22917G			464	211 (45%)
7	G22992A			657		252 (38%)	0
	A23013C			717		264 (37%)
8	T23599G			2084		1223 (59%)	0
	C23604A			1959		1159 (59%)
1	C8986T	A	3	1135	551 (49%)		0
	C8964T			1291	553 (43%)
2	C21597T			1924	961 (50%)		0
	C21618G			1537	762 (50%)
3	C21762T			1019		343 (34%)	1
	21765del			1030		324 (31%)
4	T22673C			895		377 (42%)	0
	C22674T			936		396 (42%)
	T22679C			959		415 (43%)
	C22686T			970		438 (45%)
5	G22785T			902	449 (50%)		0
	G22813T			1054		489 (46%)
6	T22882G			630		299 (47%)	0
	G22898A			642		317 (49%)
	T22917G			739	404 (55%)
7	G22992A			360		360 (41%)	0
	A23013C			1009		349 (35%)
8	T23599G			2989		1523 (51%)	0
	C23604A			2851		1457 (51%)
1	C8986T	B	11	45	29 (64%)		na
	C8964T			not present
2	C21597T			not present			na
	C21618G			83	50 (60%)
3	C21762T			36		4 (11%)	0
	21765del			38		4 (9.5%)
4	T22673C			24		7 (29%)	0
	C22674T			26		8 (31%)
	T22679C			24		8 (33%)
	C22686T			23		7 (30%)
5	G22785T			not present			0
	G22813T			36		9 (25%)
6	T22882G			17		3 (18%)	0
	G22898A			15		2 (20%)
	T22917G			27	28 (78%)
7	G22992A			43		8 (19%)	0
	A23013C			51		9 (18%)
8	T23599G			138		40 (29%)	0
	C23604A			130		36 (28%)
