# Supplementary material for: Co-infection with SARS-CoV-2 Omicron and Delta variants revealed by genomic surveillance
Source: Nat Commun. 2022 May 18;13:2745. doi: 10.1038/s41467-022-30518-x (PMC9117272; doi:10.1038/s41467-022-30518-x)
Supplement: Supplementary file 7 — Source Data [file 41467_2022_30518_MOESM7_ESM.xlsx]

## Sheet: Figure 1, 2a, S3, S5
Case	Day	Method	Protein mutation	Nucleotide change	Alternate allele frequency	Depth at mutation	Lineage
B	3	ONT	S:T19R	C21618G	0.5	574	Delta
B	11	ONT	S:T19R	C21618G	0.887	494	Delta
A	2	ONT	S:T19R	C21618G	0.64	613	Delta
A	3	ONT	S:T19R	C21618G	0.466	622	Delta
B	3	ONT	S:L452R	T22917G	0.47	396	Delta
B	11	ONT	S:L452R	T22917G	0.87	309	Delta
A	2	ONT	S:L452R	T22917G	0.71	397	Delta
A	3	ONT	S:L452R	T22917G	0.452	387	Delta
B	3	ONT	S:P681R	C23604G	0.67	426	Delta
B	11	ONT	S:P681R	C23604G	0.9	409	Delta
A	2	ONT	S:P681R	C23604G	0.826	449	Delta
A	3	ONT	S:P681R	C23604G	0.73	429	Delta
B	3	ONT	ORF3a:S26L	C25469T	0.27	259	Delta
B	11	ONT	ORF3a:S26L	C25469T	0.87	86	Delta
A	2	ONT	ORF3a:S26L	C25469T	0.765	256	Delta
A	3	ONT	ORF3a:S26L	C25469T	0.51	147	Delta
B	3	ONT	M:I82T	T26767C	0.24	464	Delta
B	11	ONT	M:I82T	T26767C	0.52	393	Delta
A	2	ONT	M:I82T	T26767C	0.423	456	Delta
A	3	ONT	M:I82T	T26767C	0.27	447	Delta
B	3	ONT	N:D63G	A28461G	0.89	179	Delta
B	11	ONT	N:D63G	A28461G	0.99	90	Delta
A	2	ONT	N:D63G	A28461G	0.98	246	Delta
A	3	ONT	N:D63G	A28461G	0.92	104	Delta
B	3	ONT	N:R203M	G28881T	0.58	418	Delta
B	11	ONT	N:R203M	G28881T	0.92	462	Delta
A	2	ONT	N:R203M	G28881T	0.84	465	Delta
A	3	ONT	N:R203M	G28881T	0.53	360	Delta
B	3	ONT	N:D377Y	G29402T	0.49	386	Delta
B	11	ONT	N:D377Y	G29402T	0.92	374	Delta
A	2	ONT	N:D377Y	G29402T	0.82	380	Delta
A	3	ONT	N:D377Y	G29402T	0.51	382	Delta
B	3	illumina	S:T19R	C21618G	0.62	5998	Delta
B	11	illumina	S:T19R	C21618G	0.92	6471	Delta
A	2	illumina	S:T19R	C21618G	0.797	6319	Delta
A	3	illumina	S:T19R	C21618G	0.532	6497	Delta
B	3	illumina	S:L452R	T22917G	0.4673	7370	Delta
B	11	illumina	S:L452R	T22917G	0.86813	1215	Delta
A	2	illumina	S:L452R	T22917G	0.66318	7265	Delta
A	3	illumina	S:L452R	T22917G	0.457717	6421	Delta
B	3	illumina	S:P681R	C23604G	0.809218	5294	Delta
B	11	illumina	S:P681R	C23604G	0.993932	5438	Delta
A	2	illumina	S:P681R	C23604G	0.881487	5164	Delta
A	3	illumina	S:P681R	C23604G	0.84292	4781	Delta
B	3	illumina	ORF3a:S26L	C25469T	0.413055	1869	Delta
B	11	illumina	ORF3a:S26L	C25469T	0.973422	1806	Delta
A	2	illumina	ORF3a:S26L	C25469T	0.723136	2857	Delta
A	3	illumina	ORF3a:S26L	C25469T	0.594444	1800	Delta
B	3	illumina	M:I82T	T26767C	0.264449	6765	Delta
B	11	illumina	M:I82T	T26767C	0.753986	3199	Delta
A	2	illumina	M:I82T	T26767C	0.439838	6416	Delta
A	3	illumina	M:I82T	T26767C	0.26986	6785	Delta
B	3	illumina	N:D63G	A28461G	0.902644	832	Delta
B	11	illumina	N:D63G	A28461G	0.99802	505	Delta
A	2	illumina	N:D63G	A28461G	0.984962	1463	Delta
A	3	illumina	N:D63G	A28461G	0.927944	569	Delta
B	3	illumina	N:R203M	G28881T	0.710913	6607	Delta
B	11	illumina	N:R203M	G28881T	0.944377	7371	Delta
A	2	illumina	N:R203M	G28881T	0.88627	6441	Delta
A	3	illumina	N:R203M	G28881T	0.703414	6649	Delta
B	3	illumina	N:D377Y	G29402T	0.737186	7355	Delta
B	11	illumina	N:D377Y	G29402T	0.448138	7491	Delta
A	2	illumina	N:D377Y	G29402T	0.936212	7666	Delta
A	3	illumina	N:D377Y	G29402T	0.498154	7586	Delta
A	2	RVOP	S:T19R	C21618G	0.7666	347	Delta
B	3	RVOP	S:T19R	C21618G	0.4448	1014	Delta
B	11	RVOP	S:T19R	C21618G	0.6104	77	Delta
A	3	RVOP	S:T19R	C21618G	0.502	1415	Delta
A	2	RVOP	S:L452R	T22917G	0.773	163	Delta
B	3	RVOP	S:L452R	T22917G	0.53	500	Delta
B	11	RVOP	S:L452R	T22917G	0.75	24	Delta
A	3	RVOP	S:L452R	T22917G	0.5479	679	Delta
A	2	RVOP	S:P681R	C23604G	0.7375	762	Delta
B	3	RVOP	S:P681R	C23604G	0.42	3324	Delta
B	11	RVOP	S:P681R	C23604G	0.7273	110	Delta
A	3	RVOP	S:P681R	C23604G	0.5	9591	Delta
A	2	RVOP	ORF3a:S26L	C25469T	0.813	492	Delta
B	3	RVOP	ORF3a:S26L	C25469T	0.5563	1413	Delta
B	11	RVOP	ORF3a:S26L	C25469T	0.8462	78	Delta
A	3	RVOP	ORF3a:S26L	C25469T	0.524	1624	Delta
A	2	RVOP	M:I82T	T26767C	0.731	342	Delta
B	3	RVOP	M:I82T	T26767C	0.3351	1107	Delta
B	11	RVOP	M:I82T	T26767C	0.75	49	Delta
A	3	RVOP	M:I82T	T26767C	0.4348	1418	Delta
A	2	RVOP	N:D63G	A28461G	0.7971	764	Delta
B	3	RVOP	N:D63G	A28461G	0.3996	2042	Delta
B	11	RVOP	N:D63G	A28461G	0.8994	169	Delta
A	3	RVOP	N:D63G	A28461G	0.5415	2794	Delta
A	2	RVOP	N:R203M	G28881T	0.8651	912	Delta
B	3	RVOP	N:R203M	G28881T	0.5357	2365	Delta
B	11	RVOP	N:R203M	G28881T	0.961	205	Delta
A	3	RVOP	N:R203M	G28881T	0.6381	2907	Delta
A	2	RVOP	N:D377Y	G29402T	0.7952	757	Delta
B	3	RVOP	N:D377Y	G29402T	0.4124	2141	Delta
B	11	RVOP	N:D377Y	G29402T	0.7949	195	Delta
A	3	RVOP	N:D377Y	G29402T	0.53	2728	Delta
A	2	ONT	M:D3G	A26530G	0.2	363	Omicron
A	2	ONT	ORF1ab:A2710T	G8393A	0.16	282	Omicron
A	2	ONT	ORF1ab:I3758V	A11537G	0.22	293	Omicron
A	2	ONT	ORF1ab:K856R	A2832G	0.19	389	Omicron
A	2	ONT	ORF1ab:Syn.1707A	T5386G	0.16	374	Omicron
A	2	ONT	ORF1ab:T4992I	C15240T	0.2	398	Omicron
A	2	ONT	S:A67V	C21762T	0.3	389	Omicron
A	2	ONT	S:L981F	C24503T	0.01	313	Omicron
A	2	ONT	S:N856K	C24130A	0.01	394	Omicron
A	2	ONT	S:G446S	G22898A	0.23	386	Omicron
A	2	ONT	S:G496S	G23048A	0.05	394	Omicron
A	2	ONT	S:S371L	T22673C	0.2	283	Omicron
A	2	ONT	S:T547K	C23202A	0.19	388	Omicron
A	3	ONT	M:D3G	A26530G	0.44	320	Omicron
A	3	ONT	ORF1ab:A2710T	G8393A	0.45	275	Omicron
A	3	ONT	ORF1ab:I3758V	A11537G	0.42	272	Omicron
A	3	ONT	ORF1ab:K856R	A2832G	0.43	370	Omicron
A	3	ONT	ORF1ab:Syn.1707A	T5386G	0.4	370	Omicron
A	3	ONT	ORF1ab:T4992I	C15240T	0.41	396	Omicron
A	3	ONT	S:A67V	C21762T	0.49	390	Omicron
A	3	ONT	S:G446S	G22898A	0.49	352	Omicron
A	3	ONT	S:G496S	G23048A	0.48	394	Omicron
A	3	ONT	S:L981F	C24503T	0.05	275	Omicron
A	3	ONT	S:N856K	C24130A	0.03	396	Omicron
A	3	ONT	S:S371L	T22673C	0.47	224	Omicron
A	3	ONT	S:T547K	C23202A	0.47	377	Omicron
A	2	RVOP	M:D3G	A26530G	0.2384	281	Omicron
A	2	RVOP	ORF1ab:A2710T	G8393A	0.2537	272	Omicron
A	2	RVOP	ORF1ab:I3758V	A11537G	0.2116	345	Omicron
A	2	RVOP	ORF1ab:K856R	A2832G	0.2177	418	Omicron
A	2	RVOP	ORF1ab:Syn.1707A	T5386G	0.189	492	Omicron
A	2	RVOP	ORF1ab:T4992I	C15240T	0.1862	419	Omicron
A	2	RVOP	S:A67V	C21762T	0.137	292	Omicron
A	2	RVOP	S:G446S	G22898A	0.295	139	Omicron
A	2	RVOP	S:G496S	G23048A	0.1236	348	Omicron
A	2	RVOP	S:L981F	C24503T	0.1556	270	Omicron
A	2	RVOP	S:N856K	C24130A	0.2071	427	Omicron
A	2	RVOP	S:S371L	T22673C	0.2468	231	Omicron
A	2	RVOP	S:T547K	C23202A	0.1474	346	Omicron
A	3	RVOP	M:D3G	A26530G	0.5052	1154	Omicron
A	3	RVOP	ORF1ab:A2710T	G8393A	0.5138	1197	Omicron
A	3	RVOP	ORF1ab:I3758V	A11537G	0.4449	1234	Omicron
A	3	RVOP	ORF1ab:K856R	A2832G	0.4685	1364	Omicron
A	3	RVOP	ORF1ab:Syn.1707A	T5386G	0.4474	1578	Omicron
A	3	RVOP	ORF1ab:T4992I	C15240T	0.3827	1808	Omicron
A	3	RVOP	S:A67V	C21762T	0.3438	952	Omicron
A	3	RVOP	S:G446S	G22898A	0.5076	593	Omicron
A	3	RVOP	S:G496S	G23048A	0.3002	1226	Omicron
A	3	RVOP	S:L981F	C24503T	0.3761	1090	Omicron
A	3	RVOP	S:N856K	C24130A	0.4088	1647	Omicron
A	3	RVOP	S:S371L	T22673C	0.4337	837	Omicron
A	3	RVOP	S:T547K	C23202A	0.391	1394	Omicron
B	3	RVOP	M:D3G	A26530G	0.6044	824	Omicron
B	3	RVOP	ORF1ab:A2710T	G8393A	0.5068	876	Omicron
B	3	RVOP	ORF1ab:I3758V	A11537G	0.5017	895	Omicron
B	3	RVOP	ORF1ab:K856R	A2832G	0.4814	1022	Omicron
B	3	RVOP	ORF1ab:Syn.1707A	T5386G	0.5025	1204	Omicron
B	3	RVOP	ORF1ab:T4992I	C15240T	0.47	1085	Omicron
B	3	RVOP	S:A67V	C21762T	0.4017	687	Omicron
B	3	RVOP	S:G446S	G22898A	0.5543	433	Omicron
B	3	RVOP	S:G496S	G23048A	0.3405	884	Omicron
B	3	RVOP	S:L981F	C24503T	0.4206	787	Omicron
B	3	RVOP	S:N856K	C24130A	0.4711	1091	Omicron
B	3	RVOP	S:S371L	T22673C	0.4887	573	Omicron
B	3	RVOP	S:T547K	C23202A	0.4639	1001	Omicron
B	11	RVOP	M:D3G	A26530G	0.09	46	Omicron
B	11	RVOP	ORF1ab:A2710T	G8393A	0.11	54	Omicron
B	11	RVOP	ORF1ab:I3758V	A11537G	0.2182	55	Omicron
B	11	RVOP	ORF1ab:K856R	A2832G	0.1667	54	Omicron
B	11	RVOP	ORF1ab:Syn.1707A	T5386G	0.234	47	Omicron
B	11	RVOP	ORF1ab:T4992I	C15240T	0.2533	75	Omicron
B	11	RVOP	S:A67V	C21762T	0.08	52	Omicron
B	11	RVOP	S:G446S	G22898A	0.14	29	Omicron
B	11	RVOP	S:G496S	G23048A	0.08	99	Omicron
B	11	RVOP	S:L981F	C24503T	0.18	61	Omicron
B	11	RVOP	S:N856K	C24130A	0.22	50	Omicron
B	11	RVOP	S:T547K	C23202A	0.1724	58	Omicron
B	11	RVOP	S:S371L	T22673C	0.19	37	Omicron
B	3	ONT	M:D3G	A26530G	0.47	347	Omicron
B	3	ONT	ORF1ab:A2710T	G8393A	0.07	219	Omicron
B	3	ONT	ORF1ab:I3758V	A11537G	0.5	309	Omicron
B	3	ONT	ORF1ab:K856R	A2832G	0.1	78	Omicron
B	3	ONT	ORF1ab:Syn.1707A	T5386G	0.38	377	Omicron
B	3	ONT	ORF1ab:T4992I	C15240T	0.46	397	Omicron
B	3	ONT	S:A67V	C21762T	0.35	393	Omicron
B	3	ONT	S:G446S	G22898A	0.47	388	Omicron
B	3	ONT	S:G496S	G23048A	0.5	395	Omicron
B	3	ONT	S:S371L	T22673C	0.44	254	Omicron
B	3	ONT	S:T547K	C23202A	0.49	380	Omicron
B	3	ONT	S:L981F	C24503T	0.04	289	Omicron
B	3	ONT	S:N856K	C24130A	0.03	392	Omicron
B	11	ONT	S:G446S	G22898A	0.105465	1043	Omicron
B	11	ONT	S:T547K	C23202A	0.07	388	Omicron
B	11	ONT	M:D3G	A26530G	0.05	327	Omicron
B	11	ONT	ORF1ab:A2710T	G8393A	0.07	219	Omicron
B	11	ONT	ORF1ab:I3758V	A11537G	0.05	220	Omicron
B	11	ONT	ORF1ab:K856R	A2832G	0.1	78	Omicron
B	11	ONT	ORF1ab:Syn.1707A	T5386G	0.07	349	Omicron
B	11	ONT	ORF1ab:T4992I	C15240T	0.07	399	Omicron
B	11	ONT	S:A67V	C21762T	0.09	394	Omicron
B	11	ONT	S:G496S	G23048A	0.09	353	Omicron
B	11	ONT	S:S371L	T22673C	0.05	243	Omicron
B	11	ONT	S:L981F	C24503T	0	272	Omicron
B	11	ONT	S:N856K	C24130A	0	392	Omicron
B	3	illumina	ORF1ab:K856R	A2832G	0.285714	5544	Omicron
B	3	illumina	ORF1ab:Syn.1707A	T5386G	0.212356	7219	Omicron
B	3	illumina	ORF1ab:A2710T	G8393A	0.263653	6061	Omicron
B	3	illumina	ORF1ab:I3758V	A11537G	0.51	6458	Omicron
B	3	illumina	ORF1ab:T4992I	C15240T	0.212085	7530	Omicron
B	3	illumina	S:S371L	T22673C	0.218075	6296	Omicron
B	3	illumina	S:G446S	G22898A	0.45	6318	Omicron
B	3	illumina	S:G496S	G23048A	0.254093	7025	Omicron
B	3	illumina	S:T547K	C23202A	0.257299	7501	Omicron
B	3	illumina	M:D3G	A26530G	0.28558	5305	Omicron
B	3	illumina	S:A67V	C21762T	0.13	42032	Omicron
B	3	illumina	S:L981F	C24503T	0.06	5193	Omicron
B	3	illumina	S:N856K	C24130A	0.05	7656	Omicron
B	11	illumina	S:G446S	G22898A	0.105465	1043	Omicron
B	11	illumina	S:T547K	C23202A	0.13587	1104	Omicron
B	11	illumina	M:D3G	A26530G	0.09	4796	Omicron
B	11	illumina	S:A67V	C21762T	0.03	16368	Omicron
B	11	illumina	S:L981F	C24503T	0	3888	Omicron
B	11	illumina	S:N856K	C24130A	0	5885	Omicron
B	11	illumina	S:G496S	G23048A	0.08	1652	Omicron
B	11	illumina	ORF1ab:K856R	A2832G	0.09	467	Omicron
B	11	illumina	ORF1ab:Syn.1707A	T5386G	0.07	2689	Omicron
B	11	illumina	ORF1ab:A2710T	G8393A	0.08	1501	Omicron
B	11	illumina	ORF1ab:I3758V	A11537G	0.07	2627	Omicron
B	11	illumina	ORF1ab:T4992I	C15240T	0.07	9587	Omicron
B	11	illumina	S:S371L	T22673C	0.08	1239	Omicron
A	2	illumina	ORF1ab:K856R	A2832G	0.285714	5544	Omicron
A	2	illumina	ORF1ab:Syn.1707A	T5386G	0.212356	7219	Omicron
A	2	illumina	ORF1ab:A2710T	G8393A	0.263653	6061	Omicron
A	2	illumina	ORF1ab:I3758V	A11537G	0.26149	6310	Omicron
A	2	illumina	ORF1ab:T4992I	C15240T	0.212085	7530	Omicron
A	2	illumina	S:S371L	T22673C	0.218075	6296	Omicron
A	2	illumina	S:G446S	G22898A	0.226106	6466	Omicron
A	2	illumina	S:G496S	G23048A	0.254093	7025	Omicron
A	2	illumina	S:T547K	C23202A	0.257299	7501	Omicron
A	2	illumina	M:D3G	A26530G	0.28558	5305	Omicron
A	2	illumina	S:A67V	C21762T	0.05	36910	Omicron
A	2	illumina	S:L981F	C24503T	0.02	5826	Omicron
A	2	illumina	S:N856K	C24130A	0.02	8535	Omicron
A	3	illumina	ORF1ab:K856R	A2832G	0.495126	2462	Omicron
A	3	illumina	ORF1ab:Syn.1707A	T5386G	0.513747	7165	Omicron
A	3	illumina	ORF1ab:A2710T	G8393A	0.504958	5345	Omicron
A	3	illumina	ORF1ab:I3758V	A11537G	0.473214	6384	Omicron
A	3	illumina	ORF1ab:T4992I	C15240T	0.430363	7417	Omicron
A	3	illumina	S:S371L	T22673C	0.468526	4194	Omicron
A	3	illumina	S:G446S	G22898A	0.447245	4919	Omicron
A	3	illumina	S:G496S	G23048A	0.517354	5532	Omicron
A	3	illumina	S:T547K	C23202A	0.491655	6291	Omicron
A	3	illumina	M:D3G	A26530G	0.484601	6234	Omicron
A	3	illumina	S:A67V	C21762T	0.14	44067	Omicron
A	3	illumina	S:L981F	C24503T	0.07	4380	Omicron
A	3	illumina	S:N856K	C24130A	0.05	6567	Omicron
A	2	illumina	del:6513:3	A6512-NNN	0.176005	3159	Omicron
B	3	illumina	del:6513:3	A6512-NNN	0.386501	2978	Omicron
A	3	illumina	del:6513:3	A6512-NNN	0.402572	2022	Omicron
B	11	illumina	del:6513:3	A6512-NNN	0.03	806	Omicron
B	3	illumina	del:21765:6	A21764-NNNNNN	0.177171	6807	Omicron
A	3	illumina	del:21765:6	A21764-NNNNNN	0.144744	5679	Omicron
A	2	illumina	del:21765:6	A21764-NNNNNN	0.05	35202	Omicron
B	11	illumina	del:21765:6	A21764-NNNNNN	0.03	16158	Omicron
B	3	illumina	del:22194:3	A22193-NNN	0.215965	7955	Omicron
A	3	illumina	del:22194:3	A22193-NNN	0.254148	7956	Omicron
A	2	illumina	del:22194:3	A22193-NNN	0.03	20446	Omicron
B	11	illumina	del:22194:3	A22193-NNN	0.02	12049	Omicron
B	3	illumina	ins:22205:9	T22204+GAGCCAGAA	0.223097	6477	Omicron
A	3	illumina	ins:22205:9	T22204+GAGCCAGAA	0.235875	6991	Omicron
A	2	illumina	ins:22205:9	T22204+GAGCCAGAA	0.07	26530	Omicron
B	11	illumina	ins:22205:9	T22204+GAGCCAGAA	0.03	12624	Omicron
A	2	RVOP	del:6513:3	A6512-NNN	0.1785	325	Omicron
B	3	RVOP	del:6513:3	A6512-NNN	0.4777	765	Omicron
A	3	RVOP	del:6513:3	A6512-NNN	0.3333	39	Omicron
B	11	RVOP	del:6513:3	A6512-NNN	0.4067	1190	Omicron
B	3	RVOP	del:21765:6	A21764-NNNNNN	0.3717	686	Omicron
A	3	RVOP	del:21765:6	A21764-NNNNNN	0.3222	957	Omicron
A	2	RVOP	del:21765:6	A21764-NNNNNN	0.119	295	Omicron
B	11	RVOP	del:21765:6	A21764-NNNNNN	0.096	52	Omicron
B	3	RVOP	del:22194:3	A22193-NNN	0.24	538	Omicron
A	3	RVOP	del:22194:3	A22193-NNN	0.24	754	Omicron
A	2	RVOP	del:22194:3	A22193-NNN	0.0785	191	Omicron
B	11	RVOP	del:22194:3	A22193-NNN	0.0344	29	Omicron
B	3	RVOP	ins:22205:9	T22204+GAGCCAGAA	0.1567	402	Omicron
A	3	RVOP	ins:22205:9	T22204+GAGCCAGAA	0.1661	602	Omicron
A	2	RVOP	ins:22205:9	T22204+GAGCCAGAA	0.0585	171	Omicron
B	11	RVOP	ins:22205:9	T22204+GAGCCAGAA	0	29	Omicron
A	2	ONT	del:6513:3	A6512-NNN	0.27	235.67	Omicron
B	3	ONT	del:6513:3	A6512-NNN	0.52	129.67	Omicron
A	3	ONT	del:6513:3	A6512-NNN	0.89	129	Omicron
B	11	ONT	del:6513:3	A6512-NNN	0.04	125	Omicron
B	3	ONT	del:21765:6	A21764-NNNNNN	0.34	262.83	Omicron
A	3	ONT	del:21765:6	A21764-NNNNNN	0.48	208	Omicron
A	2	ONT	del:21765:6	A21764-NNNNNN	0.29	282.17	Omicron
B	11	ONT	del:21765:6	A21764-NNNNNN	0.1	361	Omicron
B	3	ONT	del:22194:3	A22193-NNN	0.34	265.67	Omicron
A	3	ONT	del:22194:3	A22193-NNN	0.85	216	Omicron
A	2	ONT	del:22194:3	A22193-NNN	0.27	291.67	Omicron
B	11	ONT	del:22194:3	A22193-NNN	0.09	365.67	Omicron
B	3	ONT	ins:22205:9	T22204+GAGCCAGAA	0.3	396	Omicron
A	3	ONT	ins:22205:9	T22204+GAGCCAGAA	0.4	399	Omicron
A	2	ONT	ins:22205:9	T22204+GAGCCAGAA	0.25	398	Omicron
B	11	ONT	ins:22205:9	T22204+GAGCCAGAA	0.08	394	Omicron
A	2	ONT	ORF7a:V82A	T27638C	0.025	399	Delta
B	11	ONT	ORF7a:V82A	T27638C	0.073	245	Delta
B	3	ONT	ORF7a:V82A	T27638C	0.04	394	Delta
A	3	ONT	ORF7a:V82A	T27638C	0.023	392	Delta
A	2	ONT	ORF7a:T120I	C27752T	0.085	349	Delta
B	11	ONT	ORF7a:T120I	C27752T	0.01	214	Delta
B	3	ONT	ORF7a:T120I	C27752T	0.04	343	Delta
A	3	ONT	ORF7a:T120I	C27752T	0.01	344	Delta
A	2	RVOP	ORF7a:V82A	T27638C	0.3515	1192	Delta
B	11	RVOP	ORF7a:V82A	T27638C	0.75	52	Delta
B	3	RVOP	ORF7a:V82A	T27638C	0.7224	371	Delta
A	3	RVOP	ORF7a:V82A	T27638C	0.4348	1527	Delta
A	2	RVOP	ORF7a:T120I	C27752T	0.4198	1334	Delta
B	11	RVOP	ORF7a:T120I	C27752T	0.7971	69	Delta
B	3	RVOP	ORF7a:T120I	C27752T	0.75	428	Delta
A	3	RVOP	ORF7a:T120I	C27752T	0.5308	1707	Delta
A	2	Illumina	ORF7a:V82A	T27638C	0.02	14296	Delta
B	11	Illumina	ORF7a:V82A	T27638C	0.07	2708	Delta
B	3	Illumina	ORF7a:V82A	T27638C	0.06	9833	Delta
A	3	Illumina	ORF7a:V82A	T27638C	0.01	12673	Delta
A	2	Illumina	ORF7a:T120I	C27752T	0.02	12683	Delta
B	11	Illumina	ORF7a:T120I	C27752T	0.04	2440	Delta
B	3	Illumina	ORF7a:T120I	C27752T	0.05	8636	Delta
A	3	Illumina	ORF7a:T120I	C27752T	0.01	11687	Delta
